# Supplementary material for: Semi-Site-Specific Primer PCR: A Simple but Reliable Genome-Walking Tool
Source: Curr Issues Mol Biol. 2023 Jan 5;45(1):512–23. doi: 10.3390/cimb45010034 (PMC9857434; doi:10.3390/cimb45010034)
Supplement: Supplementary file 1 [file cimb-45-00034-s001.zip]

Archive with 1 entries (1 files):
- cimb-2134562-supplementary.pdf
